# Supplementary material for: AIEgen-Enabled Multicolor Visualization for the Formation of Supramolecular Polymer Networks
Source: Molecules. 2022 Nov 15;27(22):7881. doi: 10.3390/molecules27227881 (PMC9695632; doi:10.3390/molecules27227881)
Supplement: Supplementary file 1 [file molecules-27-07881-s001.zip]

Archive with 1 entries (1 files):
- molecules-2031658-supplementary.pdf
